# Supplementary material for: Mechanism of action of cisplatin on Na+/K+ ATPase of Caco-2 colon cells in vitro
Source: PLoS One. 2026 Feb 24;21(2):e0342707. doi: 10.1371/journal.pone.0342707 (PMC12931807; doi:10.1371/journal.pone.0342707)
Supplement: S2 File — (XLSX) [file pone.0342707.s002.xlsx]

## Sheet: Fig 1
															control	2µM	4µM	6µM	8µM	10µM
														12 hrs	100	78.8527	52.203	35.1675	36.2854	41.0064
														24 hrs	100	61.0528	36.8461	43.5722	37.1837	34.7515
			12 hrs
				12hrs
				control	cisplatin- 2uM	cisplatin-4 uM	cisplatin- 6 uM	cisplatin- 8uM	cisplatin- 10uM
				6.345	2.76	2.46333	2.32	7.66833	2.93
				2.61667	5.14333	1.325	1.61	2.266	2.33
				6.11917	4.685	4.04333	2.06333	2.25667	2.40667
			aver	6.23208	4.91417	3.25333	2.19167	2.26133	2.55556
				100	78.8527	52.203	35.1675	36.2854	41.0064
				2.56236	3.945	12.7116	2.15557	0.661691	3.11499
			24 hrs	control	2uM	4uM	6uM	8uM	10uM
				4.07	3.0425		1.7425	1.295	1.59					* = P<0.01
				4.68667	2.31833	1.76083	1.95	2.07	1.355					** = P<0.001
				3.955	2.4	1.36167
			Percentage	100	61.0528	36.8461	43.5722	37.1837	34.7515
			SEM	7.58172	6.31824	5.10768	3.38407	7.43949	3.34077
	Viability test														activity of a purified Na+/K+ ATPase
	treatment 1															Ouabain	No Ouabain					control	cisplatin
		Control	Cisplatin			Control	Cisplatin		control	Cisplatin					C1	12	56.1		44.1			44.1	39.91
	dead	2	3		dead	2.33333	2.66667		20	18						12.7	52		39.3			39.3	38.17
	alive	20	18		alive	23.6667	19		24	17						12.8	49		36.2			36.2	42.46
	total	22	21		total	26	22		27	22
																12.5	52.3667		39.8667
	treatemnt 2
		Control	Cisplatin												Cisplatin	10.1	50.01		39.91
	dead	2	2													11.03	49.2		38.17			control	cisplatin
	alive	24	17													12.7	55.16		42.46		percentage	100	100.786
	total	26	19			ratio															error	8.15207	6.59673
						control	cisplatin									11.2767	51.4567		40.18		n	3	3
						0.909091	0.857143
	treatment 3					0.923077	0.894737
		Control	Cisplatin			0.9	0.846154
	dead	3	3
	alive	27	22
	total	30	26				control	cisplatin
						percentage	100	95.0906
						error	1.04219	1.76056
						n	3	3

## Sheet: Fig 2
(5 September 2023) Membrane 1 (Chemi Hi Resolution)					Na/K	GAPDH		ratio/membrane 1
	Band No.	Band Label	Mol. Wt. (KDa)	Relative Front	Volume (Int)	Volume (Int)								2023-09-05
Lane 1	1				10458930	21709168		0.481775
Lane 2	1				9254064	15650587		0.591292
Lane 3	1				14518641	13926178		1.04254
Lane 4	1				10775793	10912107		0.987508
Lane 5	1				11063301	12311630		0.898606
Lane 6	1				10708761	16851677		0.635472
Lane 7	1				5661411	13356865		0.423858
Lane 8	1				3319167	16828924		0.19723
						Membrane 2
(5 September 2023) Membrane 2 (2)
	Channel	Band No.	Band Label	Mol. Wt. (KDa)	Relative Front	Volume (Int)	Abs. Quant.	Rel. Quant.	Band %	Lane %	Norm. Factor	Norm. Vol. (Int)
Lane 1	Chemi Hi Resolution	1	Na-K	N/A	0.492669	9779205	N/A	N/A	100	92.2239	1	9779205		0.758248
	Chemi Hi Resolution	1	GAPDH	N/A	0.498534	12897105	N/A	N/A	100	90.7139	1	12897105
Lane 2	Chemi Hi Resolution	1		N/A	0.498534	8969235	N/A	N/A	100	91.5627	0.785321	7043732		0.546148
	Chemi Hi Resolution	1		N/A	0.504399	16422709	N/A	N/A	100	92.9988	0.785321	12897105
Lane 3	Chemi Hi Resolution	1		N/A	0.498534	12098649	N/A	N/A	100	93.8331	0.845485	10229222		0.793141
	Chemi Hi Resolution	1		N/A	0.489736	15254096	N/A	N/A	100	92.7695	0.845485	12897105
Lane 4	Chemi Hi Resolution	1		N/A	0.478006	13387533	N/A	N/A	100	94.5958	0.635793	8511693		0.659969
	Chemi Hi Resolution	1		N/A	0.478006	20285085	N/A	N/A	100	94.9372	0.635793	12897105
Lane 5	Chemi Hi Resolution	1		N/A	0.478006	9536328	N/A	N/A	100	90.7682	0.752321	7174375		0.556278
	Chemi Hi Resolution	1		N/A	0.489736	17143099	N/A	N/A	100	94.2872	0.752321	12897105
Lane 6	Chemi Hi Resolution	1		N/A	0.483871	3799506	N/A	N/A	100	82.1539	0.704686	2677458		0.207602
	Chemi Hi Resolution	1		N/A	0.489736	18301918	N/A	N/A	100	93.8891	0.704686	12897105
Lane 7	Chemi Hi Resolution	1		N/A	0.486804	6543030	N/A	N/A	100	89.4135	0.593494	3883246		0.301094
	Chemi Hi Resolution	1		N/A	0.492669	21730821	N/A	N/A	100	95.0699	0.593494	12897105
Lane 8	Chemi Hi Resolution	1		N/A	0.478006	7108128	N/A	N/A	100	89.4975	1.19161	8470120		0.656746
	Chemi Hi Resolution	1		N/A	0.478006	10823255	N/A	N/A	100	90.6528	1.19161	12897105
														2023-09-12
(12 September 2023) Membrane 2 NaK Alpha 1 and GAPDH
	Channel			Volume (Int)
Lane 1	Chemi Hi Resolution			19866120	1.8671
	Chemi Hi Resolution			10640076
Lane 2	Chemi Hi Resolution			21694560	2.74669
	Chemi Hi Resolution			7898433
Lane 3	Chemi Hi Resolution			30429300	3.93527
	Chemi Hi Resolution			7732449
Lane 4	Chemi Hi Resolution			25069980	6.10689			control	cisplatin
	Chemi Hi Resolution			4105197				0.88	0.81
Lane 5	Chemi Hi Resolution			19461480	3.57245		SEM	0.03	0.05
	Chemi Hi Resolution			5447661
Lane 6	Chemi Hi Resolution			24378840
	Chemi Hi Resolution			5103837
Lane 7	Chemi Hi Resolution			21942360
	Chemi Hi Resolution			1922895
Lane 8	Chemi Hi Resolution			16253880
	Chemi Hi Resolution			4728777

## Sheet: Fig 3
		Ctrl	Cisp	Furosemide	Furosemide +cisp							control	cis	Amiloride	Amiloride + cisp
		4.5	2.96667	4.39667	0.69							6.25	2.93067	5.41667	0.655833
		4.25317	2.385	4.86667	0.76							5.5825	3.01	5.465	0.683333
		4.47	2.16	3.565	0.766667							5.97333	2.3003	5.87	0.71
		ctrl	cisplatin	Furosemide	Furosemide+cisp							control	cis	Amiloride	Amiloride + cisp
	percentage	100	56.8958	97.1659	16.7771						percentage	100	46.2824	94.192	11.5084
	error	2.22268	5.53379	8.78133	0.558496						error	4.61362	4.07291	3.87339	0.458659
											n	3	3	3	3

## Sheet: Fig 4
		Ctrl	cisplatin 8uM	BAPTA-AM	BAPTA-AM+Cisp					Control	cisplatin	ionomycin	ionomycin+cisplatin
		3.26167	1.84667	3.8825	3.675					2.2875	1.14417	0.681667	0.358333
		3.9325	1.14333	3.51	3.0875					2.4775	1.2475	0.37	1.1725
		3.47417	1.42	3.38917	3.99333					2.715	1.1475	0.993333	0.570833
		control	cisplatin	BAPTA-AM	BAPTA-AM +cisplatin						Control	cisplatin	ionomycin	ionomycin+cisplatin
	percentage	100	41.3373	101.062	100.82					percentage	100	47.3151	27.3396	28.0971
	error	7.87178	6.19568	7.00524	9.3357					error	7.0141	2.71216	7.34316	9.87749
										n	3	3	3	3
		Control	cisplatin	PD98059	PD98059+cisp
		4.68333	2.56333	5.01	3.005
		4.55417	2.55	4.5375	2.01667
		4.095	2.75	4.75	2.87667
			Control	cisplatin	PD98059	PD98059+cisp
		percentage	100	58.9787	107.238	59.2412
		error	5.68085	2.77906	5.29225	7.37605
		n	3	3	3	3

## Sheet: Fig 5
		control	Cisplatin	doramapimod	Doramapimod + cisplatin											Control	cisplatin	RpcAMP	RpcAMP +cisp
		2.3675	1.1975	2.74583	2.74583												1.4975	3.86	3.8375
		2.5925	1.45583	2.8675	2.755											3.7175	1.17583	3.54	3.35333
		2.5925	1.46	2.265	2.27667											3.96333	1.52833	3.74	3.3
			control	Cisplatin	doramapimod	Doramapimod + cisplatin
		percentage	100	54.4632	104.314	102.979										Control	cisplatin	RpcAMP	RpcAMP+cisp
		error	4.21315	3.81106	7.93989	6.98359									percentage	100	36.4688	96.6909	91.0564
		n	3	3	3	3									error	4.52634	3.15851	3.9349	5.32101
															n	3	3	3	3
			Ctrl	cisplatin	SP600125	SP600125+Cisp							Control	Cisplatin	Anisomycin	Anisomycin+cisp
			4.425	1.49667	2.21	1.24667							0.705	1.4325	3.065	3.59667
			4.6	1.62083	2.21	1.96417							3.10667	0.521667	3.37167	3.6825
			4.33083	1.41	1.99	2.2525							3.71	1.61083	3.45333	2.95
													3.40833	1.52167	3.29667	3.40972
			ctrl	cisplatin	SP600125	SP600125+Cisp
		percentage	100	33.899	47.994	40.906								Control	Cisplatin	Anisomycin	Anisomycin+ cisplatin
		error	2.50511	1.49975	1.85367	6.75602							percentage	100	37.3105	96.7237	100.041
													error	8.85086	8.87182	6.68306	8.35912
													n	2	3	3	3

## Sheet: Fig 6
		Control	cisplatin	RpcAMP	RpcAMP +cisp	SP600125	SP600125+ cis	SP600125+Rp	SP600125+Rp+cisp
		3.64	1.1975	3.86	3.7375	0.983	0.675	1.4002	0.54
		3.7175	0.717583	3.34	3.34333	1.2	1.01	0.857	0.9
		3.96333	0.828333	3.74	3.3	0.92	1.29	0.99	1.195
		Control	Cisplatin	RpcAMP	RpcAMP+ cisplatin	SP100125	SP600125+cisplatin	SP600125+RpcAMP	SP600125+Rp+cisp
	percentage	100	24.3627	96.6909	91.0564	27.994	26.906	28.0472	23.5506
	error	3.79633	3.17842	3.9349	5.32101	1.85367	6.75602	4.85607	5.25786
